# Supplementary material for: Putative candidate genes responsible for leaf rolling in rye (Secale cereale L.)
Source: BMC Genet. 2018 Aug 9;19:57. doi: 10.1186/s12863-018-0665-0 (PMC6085706; doi:10.1186/s12863-018-0665-0)
Supplement: Supplementary file 2 — Phenotypic data of rye mapping population RIL-M. (XLSX 66 kb) [file 12863_2018_665_MOESM2_ESM.xlsx]

## Sheet: legend
Putative candidate genes responsible for leaf rolling in rye (Secale cereale L.)
Beata Myśków1*, Magdalena Góralska1, Natalia Lenarczyk1, Ilona Czyczyło-Mysza2, Stefan Stojałowski1
1 West-Pomeranian University of Technology, Szczecin; Department of Plant Genetics, Breeding and Biotechnology; ul. Słowackiego 17; 71-434 Szczecin; Poland
2 The Franciszek Górski Institute of Plant Physiology; Polish Academy of Science; Cracow; ul. Niezapominajek 21; 30-239 Cracow; Poland
Phenotypic data of rye mapping population RIL-M
AA – α-amylase activity,
GNPS – grain number per spike,
GNPS_DI – grain number per spike drought index,
GW – grain weight per spike,
HE – heading earliness,
TGW – thousand grain weight,
PH – plant hight,
PHS – pre-harvest sprouting,
SCT – spike compactness,
SNPP_DI – spike number per plant drought index,
SPS – number of spikelets per spike

## Sheet: data
genotype/trait	PH08	SL08	SPS08	GNPS08	GW08	TGW08	PH09	SL09	SPS09	GNPS09	GW09	TGW09	PH10	SL10	SPS10	GNPS10	GW10	TGW10	SCT08	SCT09	SCT10	PHS07I	PHS08I	PHS08N	PHS09I	PHS10I	PHS10N	PHS10	AA08	AA09	AA10	HE07	HE08	HE09	HE10	RL08-1	RL08-2	RL09-1	RL09-2	RL10-1	RL10-2	RL2012	RL2013w	RL2017
M006	8.74286	76.1111	26.2222	14.4444	0.441111	29.3823	8.68333	57.8333	22	13.5	0.321667	21.1778	8.51	68	26	4	0.075	18.75	2.90254	2.62879	2.61538	19.0058	27.4207	60.618	69.4382	95.8333	-	95.8333	13	12	-	10	6.42857	5	3	1	-	1	1	2	1	2	2	2
M007	10.3692	90.875	31.75	24	0.6175	26.1854	10.7625	68.5	25	21	0.366667	17.0652	-	71.8333	26	6.66667	0.100667	14.527	2.8622	2.74	2.76282	0	3.33809	21.9777	3.90814	4.86125	27.3697	16.1154	6	11	8	5.5	6.08333	5.125	4.91667	1	-	1	2	-	1	1.5	-	-
M009	8.81667	81	30.8	41.2	0.872	21.1301	10.3625	69.8333	25.6667	33.3333	0.59	16.4542	-	77.6667	28.3333	33.1667	0.639167	20.034	2.62987	2.72078	2.74118	-	50.8913	56.6676	64.6279	-	-	-	13.75	14	18	-	2	5.625	5.3125	2	2	1	1	-	1	1	-	1.5
M010	9.53333	80	29	33.25	0.995	30.4432	10.15	60.6667	23.3333	28.6667	0.578333	20.0181	-	61.8333	23	18.8333	0.374833	19.966	2.75862	2.6	2.68841	-	75.0839	39.1429	49.7343	-	-	-	8.5	13	8.5	-	3.4	3.36364	5.05556	2	2	2	3	-	3	3	3	3
M011	8.68571	61.7778	24.8889	25	0.668889	26.8152	8.525	60.5	25	30.1667	0.563333	18.9563	-	54.1667	23.3333	18.1667	0.343	19.3526	2.48214	2.42	2.32143	-	43.7039	83.777	47.4162	-	-	-	9	9.5	12	7.5	3.27273	1.63636	4	2	2	2	1	3	3	3	-	2.5
M012	10.3692	85.7143	34.5714	25	0.832857	30.6428	10.225	69.3333	26.3333	25.1667	0.811667	31.8109	9.57143	71	27.1429	19.4286	0.509571	25.8607	2.47934	2.63291	2.61579	-	28.4018	86.8071	55.7478	85.565	63.0957	74.3296	8.25	14.5	12	6	8.78571	8.18182	7.93333	1	-	1	1	1	1	1	1	2
M012bw	9.79167	80.75	33.5	30.125	0.67125	22.3758	10.1083	73.1667	27	21.1667	0.466667	21.3831	9.45	76.1667	29	11	0.1885	17.0066	2.41045	2.70988	2.62644	42.8105	32.8798	74.6249	36.5785	63.485	73.433	68.4588	15.75	16	16.5	5.66667	5	4.4	4.58824	1	1	1	1	1	1	1.5	-	1
M012w	8.13125	79.8571	27.4286	31.1429	0.625714	20.1122	8.56667	70	21.5	20.25	0.25	12.7442	7.13	70.1667	23.6667	15.1667	0.185667	12.1806	2.91146	3.25581	2.96479	31.25	44.4264	52.3112	41.8718	23.896	-	23.8968	15.25	15.5	0	7	5.38462	2.81818	4.4	2	1	1	2	1	2	2	-	-
M014	9.91667	81	32	31.75	0.75	23.2731	8.99	66.5	25.6667	26.5	0.568333	21.7628	9.48125	64.4286	25.4286	9	0.162857	18.2136	2.53125	2.59091	2.53371	-	50.1289	68.2487	77.0836	65.8417	52.5658	59.2034	12	14	12	-	1	1	2.57143	3	3	2	1	3	3	2	3	3
M015	9.76429	63.6667	26	23.3333	0.503333	21.3793	10.25	63.8333	24.3333	33.5	0.623333	18.7004	10.1389	49.875	21	20.125	0.27675	12.735	2.44872	2.62329	2.375	-		37.2689	32.4568	59.1483	34.4018	46.7749	8.25	13.5	10	1	2.18182	4	5.18182	1	-	1	1	1	1	1	1	2
M016	10.1	79.1111	33.3333	23.2222	0.611111	24.831	9.35833	63.6667	25.6667	24.5	0.546667	22.6117	9.79286	68.8571	27.4286	7.85714	0.111286	14.7764	2.37333	2.48052	2.51042	-	20.3121	46.5352	41.7015	0	15.8418	7.92088	6.5	14	14	-	8	6.54545	6.29412	1	-	1	3	1	1	-	1.5	1
M020	7.84167	59.25	22	17	0.3325	19.1294	8.65	52.5	20	28.25	0.515	17.3864	9.4375	45.5714	18	16.4286	0.292	17.4835	2.69318	2.625	2.53175	-	1.85185	60.6827	32.8745	55.8767	60.6129	58.2443	14.25	13.5	15	6	8	3.5	6	2	-	2	-	3	1	2.5	3	2.5
M021	10.2	83.5	32	23.25	0.61	25.1335	9.15	67.3333	26	20.6667	0.486667	22.8892	9.575	64.4286	26.8571	10.5714	0.217429	18.8544	2.60938	2.58974	2.39894	-	55	67.9046	61.2727	37.026	62.8068	49.9162	12	14.5	10	-	4.66667	5.5	7.26316	1	1	1	1	1	1	1	1	2
M024	12.475	92	33.7143	30.8571	0.878571	28.4354	11.7333	69.8333	25	24.8333	0.698333	27.8363	10.575	59.25	22.5	12.75	0.18575	13.4278	2.72881	2.79333	2.63333	56.4286	13.4967	45.6382	58.7475	34.578	44.6647	39.6218	6.5	12	9.5	4	5.75	2.3	3.90909	1	1	1	1	1	3	1	1	1
M025	9.9	70	27.7143	18.7143	0.571429	31.2539	9.875	60.8333	22.3333	24.5	0.688333	26.8765	-	57.8571	22.2857	15.7143	0.396286	24.6745	2.52577	2.72388	2.59615	36.9727	14.3005	40.6916	47.957	69.8167	62.5083	66.1632	11.75	12.5	9	5	4.83333	4.6	6.94444	2	-	2	3	1	2	2.5	2	3
M027	10.3067	81	36.2857	35.1429	0.942857	25.9104	11.675	71	28	37	0.908333	24.2533	11.4625	79.1429	32.2857	26	0.591	23.2199	2.23228	2.53571	2.45133	-	26.3507	70.9136	46.5851	60.7817	46.2092	53.4949	7.25	12	7	5.33333	3.8	2.81818	4.3	2	1	1	1	1	2	1.5	1	1
M028	11.4571	107.571	33.4286	42.7143	1.48857	34.9911	12.0083	79.5	25.6667	22.5	0.66	29.674	12.1583	95.5	30.6667	18.5	0.5215	27.6673	3.21795	3.0974	3.11413	-	63.8851	82.2944	46.4663	68.1783	52.2685	60.2229	14.75	10.5	15	-	6.71429	9	8.5	1	1	1	1	1	2	1.5	2	1
M030	11.3133	70.5714	28.5714	28.2857	0.745714	26.3799	10.16	65.5	23.3333	20.1667	0.531667	26.3556	11.1083	73.5	26.3333	16.3333	0.373	22.7751	2.47	2.80714	2.79114	-	35.8173	46.0448	33.7999	86.4617	60.416	73.4382	10	9.5	10	-	4.86667	7.125	7.16667	3	-	1	3	3	3	3	2	3
M031	11.24	68.2	26.4	27	0.428	15.8765	11.6333	67	24.3333	29.8333	0.56	18.7535	11.3625	60	22	14.1429	0.169286	12.3436	2.58333	2.75342	2.72727	-	13.9337	21.1416	27.7297	58.895	29.9139	44.4056	11	14.5	11	-	3.08333	5.81818	6.57895	3	-	2	1	3	3	3	2	3
M032	10.05	76	30.5	43.375	1.1975	27.5633	9.0375	54.8333	22.3333	38	0.826667	21.7895	9.76875	49.8	21.2	27	0.6516	23.9562	2.4918	2.45522	2.34906	-	66.5902	81.8214	88.0896	75.1933	89.5638	82.3775	8	13.5	0	-	6.86667	6.875	6.64286	2	1	2	3	1	3	1.5	2	-
M033	10.175	88	30	34.25	0.93	27.2353	11.05	91.6667	27.3333	33.3333	0.888333	26.6398	11.6056	83.8333	25.3333	23.5	0.537167	22.9564	2.93333	3.35366	3.30921	-	-	-	70.1828	64.455	76.0722	70.2627	14.5	13.5	0	-		4	6.42857	1	-	2	3	1	1	2	1.5	2
M034	11.52	97	33	25.5	0.8125	31.9279	12.15	85.5	28.3333	22.8333	0.716667	31.2311	11.7188	85	27.1429	6.85714	0.21071	21.313	2.93939	3.01765	3.13158	-	-	69.4029	57.6558	46.3367	50.525	48.4317	15.25	14	10.5	-	3.5	4.2	6.52632	1	1	1	3	1	3	2	2	1
M035	10.2	73.6667	28	35	0.774444	21.9976	10.66	70.1667	23.6667	26.3333	0.478333	17.5739	8.2625	73.2857	24.5714	19.4286	0.290143	14.8499	2.63095	2.96479	2.98256	61.0417	48.6006	43.5536	56.2743	56.56	51.3653	53.9624	13	15	19	3.33333	2.5	2.77778	4.73684	2	2	3	3	3	3	2.5	2	1.5
M041	-	80.6	35.6	37.6	0.89	22.8543	10.4	70	27.3333	31	0.888333	28.724	10.4875	76.7143	29.4286	20.5714	0.449857	20.9387	2.26404	2.56098	2.6068	-	23.0581	67.8992	75.3953	59.2267	58.6866	58.9567	12.5	13.5	12	5	4.16667	3.77778	6	2	2	1	1	2	2	2	1	2
M043	10.0875	82.6667	28.6667	36.8889	0.923333	24.9845	10.16	70	23	26.1667	0.55	21.1167	10.4062	80.75	25.5	24.875	0.43875	17.0064	2.88372	3.04348	3.16667	18.2796	23.8466	33.1623	37.9339	37.2133	29.8707	33.5428	11.75	9.5	9	7.5	3.5625	6.44444	6.875	1	2	1	1	2	1	1.5	1.5	1.5
M045	8.72857	75.5714	28.2857	33.5714	1.24571	37.284	9.35833	74	26.6667	37	0.968333	25.6392	9.5125	74	26.75	28.25	0.803625	27.8353	2.67172	2.775	2.76636	54.9214	32.0682	52.0463	57.6806	38.502	40.2009	39.351	6.25	13.5	8.5	7.75	6.35714	6.55556	7.27273	3	2	3	2	3	3	3	3	3
M047	8.85	82.4286	34	43.5714	1.21	27.9091	9.85	69.3333	28	37.8333	0.933333	24.8844	10.7813	85.4286	31.4286	34.1429	0.635143	18.6608	2.42437	2.47619	2.71818	29.1375	25.5457	75.5681	47.6429	71.3167	53.7622	62.5385	7.75	13.5	9	8	5.25	5.22222	5.58824	1	-	1	1	2	1	2	1	2.5
M051	6.7	75	27.3333	32.3333	0.98	30.1841	7.475	60.3333	20.3333	15.8333	0.303333	18.1151	-	-	-	-	-	-	2.7439	2.96721		56.3492	66.455	48.073	42.2381	-	-	-	14.75	16	-	5.33333	3	3.25	-	-	1	2	1	2	-	-	3	2
M056	10.3375	78	28	22	0.336667	15.4871	8.89	57.3333	19.3333	23.5	0.315	13.286	8.9	79.5	26	4.5	0.0315	7.52475	2.78571	2.96552	3.05769	-	24.7992	33.8414	38.4844	25.902	33.1933	29.5474	10	13	-	6	1.8	5	4.58333	3	-	2	2	2	1	-	-	-
M057	10.0875	66.3	27.6	39.8	1.037	25.9114	9.91667	54.6667	23.3333	33.1667	0.738333	22.0011	9.54286	61.5	27	38.5	0.7515	19.4773	2.40217	2.34286	2.27778	35.5769	17.3004	51.4738	48.2467	60.3033	57.1259	58.7149	7.25	13	7	6	2	4.875	3	2	-	1	1	2	2	3	2	2.3
M058	11.2733	88.375	34	51.75	1.5	29.1366	10.4	66.6667	27.3333	37.8333	1.11167	29.2827	11.0722	73.7143	29.7143	43.4286	1.07457	24.768	2.59926	2.43902	2.48077	-	70.0469	94.5496	80.5038	81.4867	76.0729	78.7798	12	14	8	5	5.6	6.4	5.83333	1	1	1	1	1	2	1.5	2	2
M068	10.4437	76.3333	27.7778	26	0.912222	35.1218	10.3667	76.8333	26.3333	30	0.828333	27.8183	9.325	61.3333	21.6667	16	0.272317	19.5187	2.748	2.91772	2.83077	47.1284	36.5119	64.2381	53.6672	37.184	-	37.1872	10	13	10	9	6.75	6.90909	6.25	3	1	1	1	1	2	1	1	2
M071	11.4667	82.3333	34.6667	32.6667	0.913333	27.0365	11.0333	68.1667	26.3333	35.3333	0.998333	27.6671	11.4333	72.625	29.25	33.25	0.809875	24.3485	2.375	2.58861	2.48291	16.5217	62.9983	92.2682	58.1264	79.4283	66.522	72.9751	13	15	8.5	7.75	7.8	7.5	8.47619	1	-	2	2	3	1	1	1.5	2
M072	10.0933	60.8889	28.4444	29.6667	0.643333	21.4378	10.1083	62.3333	27.3333	39.3333	0.801667	20.5393	10.1	59.5714	24.2857	16.7143	0.252	15.4768	2.14062	2.28049	2.45294	-	20.7961	36.7636	40.9829	67.6833	10.8956	39.2894	6	13	8	2.5	4.33333	2	5.90476	2	1	2	2	1	2	2	2.5	3
M076	10.84	106	28	25	0.876667	25.3732	11.425	86	26.3333	30.6667	0.95	30.0409	11.3611	93.1429	27.7143	27.4286	0.629714	22.355	3.78571	3.26582	3.36082	-	53.0303	60.9931	68.1344	85.035	77.9323	81.484	11	14	12.5	8	5.8	7.11111	7.44444	1	-	1	1	1	2	2	1	1
M077	10.3429	86.75	27.75	24.875	0.68	26.9811	10.0417	74.8333	26	30.5	0.75	24.6844	10.475	74.875	25	26.375	0.573375	21.5616	3.12613	2.87821	2.995	32.1429	1.66667	19.3585	16.6033	16.165	31.3695	23.7679	6	6.5	7	8.75	7.35714	7.54545	6.8	1	1	1	1	1	1	1	1.5	1.5
M078	11.525	93.5	32.8	32.5	1.172	36.3289	10.38	70.5	25.6667	27.1667	0.87	32.9011	10.9444	74.7143	26.2857	20	0.501429	24.2193	2.85061	2.74675	2.84239	79.7283	29.5062	77.4496	63.5393	92.515	64.71	78.6123	6	9	9	8.4	6.66667	5	7.3125	2	-	1	1	2	2	1	2	1.5
M080	11.3625	89.6667	29.3333	33.3333	1.21333	36.3228	10.975	78.5	26	29.3333	0.821667	27.022	10.47	95.1667	29	29.5	0.775333	26.0615	3.05682	3.01923	3.28161	47.1429	58.4143	82.2063	59.0846	84.735	64.1334	74.4352	8.5	13	9	7	6	5.90909	6.375	2	1	2	2	2	2	1	2	1.5
M081	9.66667	68.1111	28.8889	31.6667	0.833333	26.2976	9.77	65.3333	25.6667	34.1667	0.628333	17.8891	9.77143	68.8571	26.5714	18.7143	0.436571	22.1357	2.35769	2.54545	2.5914	-	57.1443	59.5569	66.0553	65.7483	51.6051	58.6766	9	11.5	8	6	5.30769	7	7.94118	1	1	1	1	1	1	1	1	1.3
M082		79.7	32	39	0.747	18.2369	9	84.8333	31	40.6667	0.825	20.1498	8.12143	91.8	32.4	25.4	0.5872	22.3052	2.49063	2.73656	2.83333	68.8347	69.4813	80.0947	53.4497	82.445	75.6773	79.0607	10	12.5	0	9.5	2.6	4.2	5.16667	3	2	2	1	1	1	2	1	1.3
M083		88	31.3333	32.3333	0.54	16.4779	7.7125	59	23.3333	20	0.226667	11.4405	8.675	67	25.2	12.8	0.1214	9.3609	2.80851	2.52857	2.65873	-	8.34148	38.858	34.5168	12.12	-	12.1212	11	13	13	8.25	7.75	8	9	1	1	2	1	2	2	-	-	-
M085	12.5	90.3333	33.3333	22.6667	0.513333	22.7158	10.7917	64.6667	23.6667	26.6667	0.486667	18.2571	12.3313	73.8571	27.1429	12	0.193143	16.1182	2.71	2.73239	2.72105	35.2535	27.5006	33.9186	30.9279	12.0367	16.9444	14.4907	13	14	11	9.66667	3.66667	2.9	3.875	1	-	1	1	1	2	1	2	1.5
M092	11.7571	92.5	32.5	46.25	1.06	22.721	10.63	70.3333	24.3333	32.5	0.706667	21.7925	11.0167	82.8571	26.8571	11.8571	0.194286	16.3988	2.84615	2.89041	3.08511	-	51.859	78.9609	52.3865	75.8067	45.1358	60.4705	7	13	9	6	3.85714	4.11111	4.625	3	-	2	1	2	2	2	2.5	2.3
M096	11.225	72.1667	29.3333	28	0.836667	29.4898	10.75	63.3333	26.6667	35	1.04833	30.074	11.0556	65	25	15.6667	0.333833	20.8285	2.46023	2.375	2.6	-	27.2106	24.5774	38.9336	38.1217	19.6098	28.8662	11	12.5	7	6	3	3	4.6875	3	2	2	1	2	3	2	3	3
M097	11.1643	104.071	38.1429	25.3571	0.705714	27.6084	9.62	68.3833	28	35	1.06667	30.1884	9.83333	86.125	28.75	8.875	0.179875	17.7744	2.72846	2.44226	2.99565	35	50.2335	76.2832	52.0617	39.8933	53.5924	46.7442	7.25	12.5	9.5	10	6.46154	6	8.66667	-	1	1	1	1	1	1	2	1
M099	11.78	77.7143	32.5714	15.1429	0.308571	19.8982	10.0667	66.6667	24.3333	25.1667	0.486667	17.2506	11.4583	85.2857	31.4286	24.2857	0.389	15.9691	2.38596	2.73973	2.71364	-	21.4869	80.8842	49.9577	85.755	70.9524	78.3538	12.25	16	10	6.33333	3.53333	3.54545	5.78571	2	1	2	1	2	1	2	1.5	2
M102	11.7933	88.4	32.8	43.8	1.314	30.0526	9.34167	58.3333	23	24.6667	0.67	27.6775	11.4833	68.8571	25.7143	10.5714	0.258	49.8201	2.69512	2.53623	2.67778	-	43.6746	75.439	47.1444	46.4267	38.4764	42.4525	6.25	11.5	14	6.5	6.64286	6.75	7.95238	1	-	3	2	1	1	-	1	3
M103	10.275	62.3333	18	11.6667	0.236667	20.4103	10.025	60.3333	18.6667	22	0.396667	17.8446	10.475	54.3333	17.3333	7.66667	0.0996667	12.7201	3.46296	3.23214	3.13462	37.6518	62.2035	25.2218	28.0948	26.388	20.3175	23.3532	-	10.5	11.5	6.66667	3.875	4.27273	6.70588	1	-	2	2	1	2	1.5	1.5	2
M108	10.1833	101.25	32.5	25	0.83	33.2532	9.9	70.3333	23.6667	24.6667	0.545	21.7441	9.88333	43	20.4	19	0.3566	17.4987	3.11538	2.97183	2.10784	-	45.3118	53.5631	58.7652	57.54	39.9693	48.7549	12.75	13	13	-	5	7.81818	6.23077	1	1	1	2	1	2	1.5	1	1.5
M109	9.57143	78.8333	31.1667	41.0833	0.923333	21.7722	9.11667	69	24.6667	32	0.786667	24.5333	8.91111	73	27.3333	32.1667	0.6405	20.0195	2.52941	2.7973	2.67073	-	21.1624	37.4767	29.6474	56.8317	45.9124	51.3717	8.25	11.5	7	2	5.92857	3.1	6.15789	3	-	2	2	2	2	2.5	1.5	3
M110	9.7	79	28	10.75	0.2725	25.3598	8.5625	73.1667	24	19	0.41	21.5907	7.825	-	-	-	-	-	2.82143	3.04861	-	16.947	0	39.3095	35.7086	49.165	-	49.1667	10.75	10.5	-	7.6	6.4	5.14286	7	2	-	2	2	3	-	-	-	-
M112	7.88182	89	29.3333	22.6667	0.633333	27.8673	5.825	44	19	8.66667	0.145	16.0251	5.925	-	-	-	-	-	3.03409	2.31579	-	-	18.8163	8.45433	31.6092	4.76333	2.5	3.63095	-	11.5	-	5	6.09091	7.22222	7.5	2	-	1	1	1	2	-	1	1
M113	12.2562	108.909	32	36.4545	1.38636	37.8762	10.825	93.1667	28.6667	36.1667	1.13333	31.4058	11.7722	104.5	31.3333	35	1.03083	29.4763	3.40341	3.25	3.33511	30.1471	55.9282	72.7725	50.3436	66.1417	46.6857	56.4131	7.5	9	9	8.5	5.875	4.875	5.28571	3	-	2	2	3	3	1.5	3	3
M115	10.1643	79.5	27.5	31.125	0.7975	25.9997	9.05833	66.1667	22	24.6667	0.495	19.5495	9.15	61.8333	23.3333	23.3333	0.456167	19.4408	2.89091	3.00758	2.65	-	35.3333	16.3059	33.7704	46.0433	53.5963	49.8199	-	14.5	10	-	3	4.16667	4.63636	3	2	2	3	3	3	3	3	3
M116	9.37333	82.3846	32.6154	39.3077	1.01692	25.7366	9.16667	67	25.3333	36.1667	0.801667	22.2656	8.9	73.8333	27.6667	18.3333	0.424333	23.3105	2.52594	2.64474	2.66867	27.6923	65.7585	69.953	42.1665	35.9283	33.4287	34.6783	12	15	15.5	4	2.15385	3.33333	3.09091	2	1	1	1	2	2	2	3	2.3
M117	9.83333	80.8	30	24.5	0.784	31.9886	9.13	65.1667	23.3333	18.1667	0.526667	28.7595	9.06875	61	22	13.6667	0.277833	21.0071	2.69333	2.79286	2.77273	47.2917	48.6304	49.5528	41.8792	56.9983	40.6946	48.8458	9.5	13.5	7	7	3.53846	2.3	4.25	3	2	1	1	2	1	-	3	2.8
M118	10.825	93.8889	30.2222	38.1111	1.20556	31.7256	9.81667	82	25.3333	37.6667	0.855	22.6866	10.05	90.6667	27	35.6667	0.715667	19.6894	3.10662	3.23684	3.35802	44.2708	54.5487	61.1135	71.7708	86.5517	62.7279	74.6399	6.75	6.5	17	8	4.83333	5.42857	4.92308	3	3	3	3	3	3	3	3	3
M122	10.75	85	32.4615	4.61538	0.105385	23.6557	9.80833	61.1667	23.3333	27.1667	0.796667	28.8668	10.1143	66.5	26	12.5	0.189167	14.9602	2.61848	2.62143	2.55769	42.3913	-	23.1169	35.9569	33.705	15.6495	24.6779	-	10.5	8	7.25	7.16667	5.25	5.53333	1	-	2	1	2	1	1.5	3	2.8
M123	10.1636	90.25	32.25	36.25	1.20375	33.3049	9.30833	77.6667	26	30.3333	0.728333	23.862	10.8	91.5	29	24.5	0.54	21.9942	2.79845	2.98718	3.15517	-	27.9831	16.4884	21.1158	52.555	-	52.5569	6	10.5	9	6	4.375	7.625	5.1	2	-	1	1	1	1	1	1	2
M124	9.67143	104.111	32.2222	30.3333	1.06778	35.3279	9.43333	82.3333	29	36.8333	0.953333	25.9582	9.28889	63	26	12.5	0.316	24.2778	3.23103	2.83908	2.42308	56.2312	63.0811	86.6363	58.2359	38.38	70.5094	54.4452	8.25	13.5	-	6	5.86667	6.90909	6.77778	2	1	1	2	2	-	1.5	3	1.5
M125	8.7875	80.4	27.4	24.2	0.455	18.1272	8.18333	57.6667	19.3333	17.5	0.278333	14.6976	8.57	58.75	20.5	3.25	0.027	8.10417	2.93431	2.98276	2.86585	49.484	5.91693	7.92787	16.6954	-	-	-	9.25	14	-	7.66667	3.25	7	6	3	2	3	2	1	-	-	3	1.5
M128	10.2933	84.625	31	31.375	0.8375	26.0703	10.1083	71	26.3333	24.8333	0.533333	21.6111	10.1125	80	27.3333	10.1667	0.177833	16.1812	2.72984	2.6962	2.92683	49.4167	64.5874	54.7633	55.7679	93.2233	64.4512	78.8369	15.25	15.5	8	3	2.5	4.3	4.35714	2	3	3	2	3	3	1	2	2
M132	7.96	84.5	33	4.5	0.09	20	7.81	75.2	28	36.8	0.764	20.7613	7.69222	84	30.3333	10.1667	0.204333	24.6139	2.56061	2.68571	2.76923	33.6601	-	49.1621	56.8183	90.66	81.0017	85.8301	-	9.5	-	7	6.75	6	7.6	1	-	2	2	2	1	2	2	3
M133	9.5	71.8	26.8	32.2	0.948	29.3353	10.0417	67.1667	26	28.1667	0.721667	25.2977	10.1833	75	26.5714	31.4286	0.619286	19.8057	2.6791	2.58333	2.82258	-	48.0769	64.8933	52.7988	40.1067	63.2606	51.6827	8.75	12.5	11	-		7.5	6.52941	3	3	2	2	2	2	2	2.5	2.5
M134	9.65	82.8	30.8	35.8	1.014	27.9087	9.10833	67.3333	24.6667	25	0.493333	19.4709	10.1	68	25	12	0.20525	17.0632	2.68831	2.72973	2.72	-	26.9136	29.4904	38.5532	55.635	35.5438	45.5902	12	13	15	-	1	1.2	3	2	1	2	1	2	2	1.5	2	2.5
M138	9.31333	85.0833	31.8333	32.25	0.925833	27.18	9.19167	67	22.6667	25.1667	0.631667	24.0137	10.0333	80.5	26.3333	24.3333	0.543333	21.9229	2.67277	2.95588	3.05696	-	4.74704	28.1525	17.0695	36.635	41.2204	38.9287	6.5	9.5	7.5	9.2	6	7.4	7.36842	2	3	2	3	2	2	2	2.5	3
M140	9.44	115	34.6667	7	0.176667	21.9298	9.26	75	22	15.1667	0.378333	25.1593	9.725	100	29	8.66667	0.143833	16.6306	3.31731	3.40909	3.44828	-	24.1917	41.1781	44.4224	83.915	32.8307	58.3737	-	12.5	10	-	8	8.7	7.4375	3	3	3	2	2	1	2.5	3	3
M141	7.9	78.3333	27.3333	20	0.403333	20.3704	7.51667	65.6667	25	30.3333	0.495	15.7368	8.91667	66.5	24.3333	22.8333	0.414167	17.9047	2.86585	2.62667	2.73288	-	52.4646	52.2773	67.8194	60.9833	81.727	71.3548	8.5	12	8	6	6	6.28571	8	2	2	1	-	2	1	1.5	3	2
M142	11.8667	107.4	38.8	26.2	0.742	28.4011	10.625	73.3333	24.6667	29.3333	0.64	20.9359	11.4062	84.5	28.3333	24.8333	0.590167	22.9516	2.76804	2.97297	2.98235	-	-	47.3175	45.8438	54.7817	44.2585	49.521	6	11.5	11	-	5.66667	7.7	7.44444	1	1	1	1	1	1	1	1	1
M143	9.85	86.2	29.2	33	1.11	34.0641	9.9	69.6667	24.3333	21.5	0.515	23.7783	8	69.8333	25.6667	8.33333	0.223833	37.5476	2.95205	2.86301	2.72078	-	67.9055	82.886	38.6786	39.585	-	39.5833	16	14	10	-	4.5	4.72727	7.875	1	1	-	1	1	1	1	1	1
M145	9.4875	65	24.6667	22.6667	0.756667	33.7158	10.01	64.6667	23.6667	29	0.955	32.5559	9.75625	67.8571	25.4286	8.14286	0.223143	27.0022	2.63514	2.73239	2.66854	-	65.0393	48.6693	52.3229	74.0529	53.8098	63.9307	-	13.5	12	-	1.57143	1.8	3.17647	3	3	2	2	3	3	3	2.5	2.8
M148	9.13333	67.4	27	24.6	0.502	20.3114	8.68333	62	22.6667	20	0.361667	17.9559	9.01667	82.1667	27	10.3333	0.173667	16.5488	2.4963	2.73529	3.04321	-	28.7347	48.8422	71.6934	65.4633	63	64.2326	15.25	14	10.5	-	2.33333	2.5	4.85714	1	1	1	1	2	2	2	3	2.5
M150	8.39091	74.8	24	18.4	0.5	27.2722	8.61	65.3333	20.6667	24.6667	0.575	23.3438	9.175	66.3333	20.6667	7.66667	0.138333	18.5889	3.11667	3.16129	3.20968	5.26316	34.6601	24.8165	43.7862	64.42	33.1601	48.7898	13	11.5	-	8.66667	5.14286	5.11111	5.85714	3	1	3	2	2	2	1	3	-
M151	9.6125	77.5	30.5	25.75	0.94625	36.8046	8.86667	64.8333	25.3333	34.1667	0.801667	23.3792	8.86429	77.6667	28.3333	19	0.435333	22.5994	2.54098	2.55921	2.74118	59.2308	65.6162	53.7086	62.7843	70.8283	70.597	70.7126	6	10.5	7	8	5.4375	5.25	5.61111	3	-	1	1	1	2	1	3	2.5
M152	10.6267	84.4286	29.1429	36.2857	1.03714	28.7123	10.1	71.6	23.6	34.4	1.024	30.1578	10.65	81.8333	27	21.6667	0.3755	17.5251	2.89706	3.0339	3.03086	10.7373	27.6218	15.7381	40.6618	77.8867	50.4829	64.1849	6.75	7	9	4.5	3.25	3	4.2	1	-	2	1	2	2	1	2	2
M153	9.68125	94.6154	29.1538	31	1.03077	32.6749	9.84	71.5	22.6667	32.5	0.801667	24.6892	9.90556	91.6667	26.6667	24.1667	0.718	27.864	3.24538	3.15441	3.4375	36.2703	77.3301	74.9689	50.8234	74.8833	90.8798	82.8799	9	12	10	8.5	7.6875	7.22222	7.6	3	2	3	2	2	1	2	2	2.5
M159	8.80714	85	33	23.75	0.765	32.2502	9.30833	72	27	15.1667	0.305	19.9424	8.64286	88.8571	30.5714	10.4286	0.230571	21.8116	2.57576	2.66667	2.90654	55.303	32.0136	29.9794	40.292	88.405	26.3155	57.3597	14	11.5	9	7.5	3	3.6	3.58824	2	2	2	1	2	1	1	1.5	1
M160	7.58571	71.6667	26	13	0.506667	39.3426	8.45	76.1667	27	20.6667	0.558333	26.7302	8.08125	88.5	31	3.5	0.051	14.5972	2.75641	2.82099	2.85484	0	23.115	23.7311	44.2948	45.9925	55.1693	50.5802	9.25	11	-	3.5	3.1	4.09091	4.5	2	-	1	2	2	1	3	2	3
M162	10.0923	96.1667	34	6.33333	0.168333	29.9683	9.85833	79	25	25.8333	0.46	18.4764	10.1278	109	33	14.1667	0.270667	18.1712	2.82843	3.16	3.30303	47.7273	18.3897	31.6484	51.7624	59.0167	52.3543	55.6855	-	10	14	6.33333	3.69231	4.54545	4.80952	2	-	1	1	1	2	1	2	2
M163	9.12857	74.25	28	33.75	1.01	29.8036	9.725	65	23.6667	30.5	0.991667	31.742	10.0444	71.3333	25.3333	28.8333	0.694667	23.9949	2.65179	2.74648	2.81579	-	19.3149	49.4095	46.9783	82.6133	38.8318	60.7226	9.25	14	7	-	5	7.45455	8.3125	3	3	3	3	3	2	2	2	3
M164	9.75385	78.0833	27.1667	10.5833	0.195	19.8103	8.83333	59.1667	21.3333	13.6667	0.231667	15.9343	9.775	87	28.3333	15.6667	0.247167	15.4274	2.87423	2.77344	3.07059	-	9.79532	-	29.3669	34.59	51.2493	42.9197	7	12	12	4.5	4.66667	4.7	6.35714	1	-	2	2	2	2	3	2	2
M165	11.1286	92.4	29.4	34	1.149	33.8472	10.91	82.3333	24.6667	33.1667	0.94	27.644	10.2857	88	27.6667	23.5	0.598833	25.5946	3.14286	3.33784	3.18072	44.1872	77.7849	77.2929	59.6355	82.725	56.6895	69.7067	10	11	10	6	5.64286	6.5	6.58824	1	2	1	2	1	1	1.5	2	2
M166	7.92143	80.2222	29.1111	19.1111	0.548889	28.8618	7.6625	70.8333	23	14.3333	0.288333	15.94	9.24167	81.5714	27.4286	25.2857	0.525571	20.7578	2.75573	3.07971	2.97396	5.55556	61.6076	37.9089	57.7787	53.78	46.3521	50.0654	16.5	13.5	12	7	3.81818	3.4	5.64286	2	-	1	1	1	1	2	-	1
M167	8.575	74.25	30	23	0.68375	24.7308	8.40833	72.3333	25.6667	34	0.686667	20.5748	8.89286	73.1667	26	15.3333	0.3735	23.6642	2.475	2.81818	2.8141	24.0642	33.0472	17.2318	23.285	41.7717	30.519	36.1438	9.5	9.5	10	10	6.7	4.22222	7.5	3	3	2	3	3	3	3	3	3
M168	8.72857	72	29.6	34.2	1.168	34.3277	9.03333	58	22.3333	27	0.84	31.1859	7.79167	55	22	11.8	0.2366	18.8466	2.43243	2.59701	2.5	-	41.6667	73.4318	32.906	60.555	60.4918	60.5237	14.75	10.5	8.5	-	3.14286	4.54545	3.8	2	2	1	2	3	1	2.5	3	3
M170	8.9125	81.3636	30.5455	47.2727	1.25818	26.531	8.5125	62.25	25	31.75	0.7225	22.3996	8.55	67	25.3333	22.1667	0.531167	23.7386	2.66369	2.49	2.64474	-	51.7775	45.7705	33.5815	70.4417	34.6137	52.5284	13	14	18	1	6	5.375	7	3	3	2	2	1	2	3	1	3
M171	9.25	95	32.8	34.4	1.32	38.2174	8.775	81.5	27	33.1667	0.765	22.3257	7.92143	84.1429	25.7143	25.1429	0.467286	18.3938	2.89634	3.01852	3.27222	-	-	38.9584	60.7392	34.225	60.0085	47.1174	6.5	10	11	-	4	3.81818	4.86667	1	1	2	2	1	1	1	2	1.5
M172	9.98333	88.2	32.8	50.2	1.124	22.4114	9.13333	75.1667	25.3333	37.8333	1.07167	28.3768	8.68556	84.8333	26.6667	29.1667	0.472333	14.4989	2.68902	2.96711	3.18125	-	33.4131	32.908	42.2025	76.8217	54.6709	65.746	14.75	12	12	-	4.83333	6.33333	6.25	2	2	2	2	2	1	2	3	2
M173	9.92667	99.125	31	32.5	0.785	24.0916	10.74	87.5	25.6667	34.6667	1.03	29.7764	10.275	96.6667	27.3333	27.3333	0.532833	19.4584	3.19758	3.40909	3.53659	9.01756	34.8321	12.378	33.1573	72.6767	75.5299	74.1028	12	10.5	12.5	8.33333	4.84615	5.1	6.78571	3	3	3	2	3	2	3	3	2.8
M177	7.75556	75.6667	26	16.6667	0.35	20.4509	8.04167	66.5	23.6667	18.5	0.405	21.8077	-	-	-	-	-	-	2.91026	2.80986	-	-	42.0635	19.4533	2.53968	-	-	-	-	10	-	-	6	4.2	-	3	-	3	3	-	-	-	-	-
M178	10.275	83.8	34.6	28.6	0.89	31.0738	8.78333	59.5	23	18.8333	0.428333	21.9307	8.04167	-	-	-	-	-	2.42197	2.58696	-	14.17	28.8125	27.433	41.174	56.124	-	56.1244	14	6.5	-	7.5	4.4375	1.90909	3.5	1	2	2	2	1	-	-	2.5	2
M179	9.1	91.5	31.5	45.625	1.2175	26.8487	8.65	79.5	26.3333	32.1667	0.69	20.9181	7.83125	80.1667	25	32.5	0.697167	21.1037	2.90476	3.01899	3.20667	45.8333	70.8064	75.4547	78.1021	89.0033	82.1734	85.5879	13.75	12.5	13	8.33333	2.75	5.2	5.88889	3	1	1	2	1	1	3	3	2
M180	7.45385	75.875	28	23.875	0.51375	21.0136	7.40833	62	20.8	19.2	0.39	20.4944	7.1	66.3333	20.6667	5	0.058	10.8	2.70982	2.98077	3.20968	-	1.5	23.5606	12.3486	24.885	9.25926	17.0724	11.75	12.5	-	8	4.16667	5.33333	6	3	-	3	2	3	-	-	-	2
M181	12.3077	92.9	34.4	36.9	0.972	26.195	10.65	68.5	25.3333	36.1667	0.918333	25.4819	10.4456	70.25	24.75	11.875	0.243125	19.8517	2.70058	2.70395	2.83838	33.651	23.5929	43.6263	56.6659	74.9483	33.8866	54.4181	14.75	9.5	19	8	6.53846	6.81818	7.13333	1	-	2	3	3	3	2	3	1
M181-1	11.85	89.125	31.75	23.875	0.65375	27.1627	10.75	70	25.3333	28.6667	0.788333	27.6858	11.8563	77	26	9.85714	0.197571	19.7253	2.80709	2.76316	2.96154	-	22.1434	51.6554	48.6834	38.4183	28.7384	33.5778	13.5	12.5	10	7	5.83333	7.36364	7.53333	1	3	2	3	3	3	2	3	2
M182	9.9	101.25	32.5	37.5	0.9725	26.1195	9.14	70.3333	25	23	0.556667	24.2094	9.88	84.6	28.4	19.2	0.38	19.5573	3.11538	2.81333	2.97887	-	9.19958	32.9247	52.2844	66.1883	41.6835	53.936	9	11.5	11	10	8	7.5	8.09091	1	-	3	2	3	2	3	2	3
M183	10.825	86.3333	35.3333	22	0.586667	26.5928	9.43333	63.1667	23	19	0.341667	17.8934	9.85714	78	27.5	11.75	0.17675	14.7392	2.4434	2.74638	2.83636	-	6.11947	25.1287	34.6453	-	-	-	-	11.5	15	5.2	4.71429	5.5	7.21429	1	1	1	2	1	1	1	1	2
M184	10.14	82.5714	29.7143	20.5714	0.544286	19.8176	9.06667	79.5	27.6667	30.8333	0.731667	23.9658	9.06875	92.6667	30.3333	27	0.488	17.8736	2.77885	2.87349	3.05495	-	-	26.0571	32.4229	34.485	-	34.4837	7.5	12.5	10.5	7.75	2.4	4.27273	4.64286	1	1	1	2	1	1	2	2	2.5
M185	8.825	80.875	29	28.875	1.0025	33.5574	8.67	74.6667	25.6667	39.5	0.96	24.535	8.47	75.6667	25.6667	22	0.565167	25.3756	2.78879	2.90909	2.94805	21.5909	23.6014	17.023	24.6968	68.2033	29.2229	48.7124	6.5	7	10	9	3.18182	6.6	6.06667	3	2	1	2	1	2	3	3	2.5
M186	9.94	86.4	32.4	17.8	0.56	30.4815	9.59167	66.1667	27	24.1667	0.61	23.8677	9.60833	74.625	29.75	18.25	0.417	22.7203	2.66667	2.45062	2.5084	-	49.6197	58.6657	49.1176	16.54	44.7227	30.631	16	11.5	9	-	5.8	5.4	7.6	1	1	2	2	1	1	1	2	1
M188	8.84	82.75	29.25	36.5	1.13625	31.2017	8.57	67.4	26	33.8	0.902	26.3911	9.07857	78.4286	26.8571	32.8571	0.931	28.3266	2.82906	2.59231	2.92021	-	13.8864	33.5816	28.4736	62.05	44.9598	53.5039	9.5	11.5	10	9	6.54545	6	7.35294	-	1	1	2	2	1	1	2	2
M195	6.97	81	28.4	33	0.998	29.7659	6.63	70.8	23.2	19.4	0.47	23.7584	4.25	-	-	-	-	-	2.85211	3.05172		-	24.2399	32.965	35.2557	40	-	40	8	9.5	-	7	4	5	5.66667	3	3	1	2	2	1	2	2	2
M205	11.1778	98.3333	37.5556	21.1111	0.591111	34.6524	10.4333	75	27	29.6667	0.655	21.7565	11.1667	88.5714	31.1429	14	0.210429	14.655	2.61834	2.77778	2.84404	10.0961	21.426	37.864	46.7582	-	9.6557	9.6557	8.5	12	7	7.25	6.77778	7.5	8.64286	2	-	3	1	2	1	2	1.5	2
M206	11.1	87.1667	34.6667	41.3333	0.711667	17.2476	9.65833	70.8333	26.3333	29	0.498333	17.0646	10.1571	83.8571	28	23.8571	0.308714	12.5262	2.51442	2.68987	2.9949	15.0893	11.2547	10.0222	29.4418	32.8333	9.5533	21.1935	13.75	13	0	5.5	1.88889	4.45455	4.41176	3	1	3	1	2	1	2	2	2
M207	11.8154	99.4286	33.1429	24.4286	0.63	25.241	10.6583	77.8333	24.6667	32.1667	0.795	24.7868	10.1478	86.3333	26	25.5	0.566	21.8197	3	3.15541	3.32051	2.38095	6.47284	21.9849	29.9811	36.3733	13.3799	24.8752	12	12	17	7	5.92308	6.9	6.70588	1	2	3	2	2	1	1	2.5	2
M208	9.5	93	30	35.625	1.05875	29.5502	10.8667	91	27.6667	36.3333	0.976667	26.8545	10.15	98	30.75	34.125	0.713875	20.3197	3.1	3.28916	3.18699	16.3102	19.2568	38.9304	31.7502	33.2517	-	33.2517	7	10	9	2.5	2	2.4	4	3	-	3	1	-	3	3	3	3
M209	9.75714	79	29.6	37	0.922	24.8472	8.76667	62.3333	23	29.1667	0.51	17.3575	8.49286	65.7143	24.5714	25.2857	0.379857	14.8292	2.66892	2.71014	2.67442	-	56.0439	46.7553	38.9699	45.6383	23.8069	34.7229	14.5	13	13	-	4.83333	7	7	1	1	1	1	1	1	2	2	1.5
M210	9.12308	82.1429	30	33	1.03571	31.4113	8.95833	65.3333	23.3333	29.1667	0.556667	18.9725	9.03	76	26	3	0.0835	27.8333	2.7381	2.8	2.92308	-	54.5456	59.0878	50.7374	69.076	51.9831	60.5298	9.5	7.5	-	8	2.38462	2.72727	4.64286	3	-	2	3	1	2	3	3	2
M213	10.2	72.5714	28.2857	29.7143	0.858571	28.8756	8.7	58.8333	21	23.8333	0.59	24.3739	10.1929	75.3333	27	13.1667	0.188333	13.0945	2.56566	2.80159	2.79012	-	35.2129	30.3121	35.0474	36.304	27.9953	32.1482	10	9.5	14	2	4.4	4.375	4.84615	1	1	1	1	1	1	2	-	1.5
M215	11.1	84.3333	30.3333	23.8333	0.568333	24.1449	10.0083	62.8333	23.3333	19.1667	0.405	20.6511	10.0625	74.1429	28.1429	21.1429	0.296857	13.721	2.78022	2.69286	2.63452	-	8.38199	8.6378	7.2683	4.67	-	4.67087	10	9	13	2	3.63636	3.33333	5.375	1	-	2	2	1	1	2	2	1.5
M216	8.5	81.75	29	3.5	0.08375	20.9211	9.12	68.3333	24	11	0.286667	26.2228	9.225	68.75	24.5	9.75	0.17	16.2125	2.81897	2.84722	2.80612	0	-	20.8333	7.02381	9.375	3.57143	6.47321	-	8.5	11	5.8	5.6	6.66667	5.5	2	2	2	3	1	-	2	3	3
M219	8.33077	80.5714	28	31.8571	0.858571	27.0299	7.66	65	21.2	25.6	0.452	17.2198	8.31667	70	22.8571	13.7143	0.231714	16.8605	2.87755	3.06604	3.0625	1.66667	47.8866	49.2612	26.5651	43.3043	24.3931	33.8488	13	10	18	4.2	3.88889	2.6	5	3	3	3	3	3	-	3	3	3
M225	9.06923	77.8889	28.4444	32.3333	0.851111	26.4053	9.11667	71.8333	25.6667	29.8333	0.825	27.7704	9.39	76.8571	25.4286	9	0.199714	20.9063	2.73828	2.7987	3.02247	2.38095	25.8596	46.2018	53.9792	62.7833	14.8412	38.8126	12.75	13	9	7	7.5	7.81818	7.38462	2	2	1	2	1	1	2	2	2
M228	9.59333	82.5833	28.1667	15.25	0.3675	22.1391	10.1583	74.6667	25	34.8333	0.838333	24.4997	10.375	73	24	14.5	0.2245	15.2889	2.93195	2.98667	3.04167	-	10.4048	17.0906	19.8944	36.6717	29.49	33.0815	11.5	9	-	4.8	4	1.5	5	3	3	2	2	2	-	3	3	3
M233	10.1875	68.4	25.6	3.2	0.094	30.8333	9.84167	62.6667	21.6667	27.3333	0.786667	28.6606	9.66111	71.1429	25.4286	16.8571	0.398286	23.0804	2.67188	2.89231	2.79775	-	0	16.1667	21.7343	57.6717	68.9892	63.3297	6.5	6	14	7.75	2.0625	2	3.5	3	3	3	2	3	2	3	-	3
M234	10.5273	83.8333	31.3333	23.5	0.593333	25.0558	9.44167	73	25.3333	26.6667	0.581667	21.7344	9.68333	83.2857	27.7143	13.5714	0.279143	20.1574	2.67553	2.88158	3.00515	-	35.7679	39.0767	50.4438	39.375	37.674	38.5245	11	11	11	4.5	3	5.45455	6.35714	3	2	2	2	3	2	3	2	3
M236	10.4333	85.7	28	27.1	0.959	34.8932	9.78333	68.8333	25.3333	23.3333	0.74	31.7263	9.36125	81.1667	26	18.8333	0.516833	27.2798	3.06071	2.71711	3.12179	20.9821	28.1528	59.3618	23.9392	15.206	21.8633	18.5342	13	13	0	10	5.8	6.8	7.22222	1	2	1	2	1	1	1	2	1.5
M237	9.14	72.6667	28	25.3333	0.8	31.404	8.75	61.5	23.6667	21.6667	0.558333	25.3986	8.76111	66.8571	21.4286	13.5714	0.353	25.2293	2.59524	2.59859	3.12	-	38.2453	34.309	42.8113	27.33	18.5233	22.9262	6	9.5	9	-	7.25	5.9	7.16667	1	1	1	1	1	1	2	1	1.5
M241	10.1533	89.5	31.75	35.25	1.05125	29.6822	9.33333	78.8333	27	36.8333	0.978333	25.9845	10.2722	87.2857	29.1429	28.8571	0.694429	22.516	2.8189	2.91975	2.9951	12.1266	44.1668	52.4281	33.6122	82.8383	47.0088	64.923	7	9.5	11	5	5.53333	4.45455	5.75	3	-	2	2	3	3	3	2	2
M245	8.71538	84.5714	30.5714	35.8571	1.13	31.5849	7.825	76	28	27.1667	0.766667	28.1046	8.7625	80.8333	28.3333	19.1667	0.431833	22.4858	2.76636	2.71429	2.85294	7.89474	16.4706	15.7171	23.2602	59.4417	48.6216	54.0314	11	13	11	8	5.61538	5.3	5.44444	1	-	3	2	1	1	2	-	1.5
M246	10.2067	97	33.4286	39.2857	1.13714	29.0171	9.63333	73.3333	24.6667	37.5	1.02833	27.435	9.87778	85.6667	28.6667	25.3333	0.535167	21.0734	2.90171	2.97297	2.98837	70.656	33.8025	40.2215	52.3522	72.748	54.6288	63.6888	11	9	7	7.66667	5.61538	3.36364	5.52632	2	2	2	2	3	3	2	2	2
M249	11.2636	90.5	33.3333	31.5	0.66	20.9491	9.70833	66.5	25.6667	25.8333	0.653333	25.5078	10.525	87	29.3333	10	0.181667	17.4494	2.715	2.59091	2.96591	5.44118	11.8471	10.1227	22.3089	47.43	19.5562	33.4927	8	8.5	8	4.75	4.7	4.9	6.92857	1	2	1	1	2	1	1	1	1
M250	11.3929	69.8889	24.6667	4	0.11	27.5802	9.72	56.5	21.6667	24	0.741667	31.0931	9.825	72.1667	23.6667	20.6667	0.435667	21.1426	2.83333	2.60769	3.0493	-	10.8135	4.02857	13.4472	3.555	27.877	15.7159		10.5	12	1	6.07143	4	4.91667	1	-	1	1	2	1	2	2	1
M253	11.3357	92.0833	34	42.3333	1.30417	30.807	10.2667	76.5	27.3333	27	0.535	20.0451	10.4875	90.5	30.5	2.5	0.03875	17.0833	2.70833	2.79878	2.96721	-	58.4001	66.5654	61.749	46.188	26.1512	36.169	7.5	13	-	4.5	6.85714	7.7	6.05882	1	-	1	1	1	1	1	1	1
M255	9.625	91.1667	28.3333	6	0.171667	20.406	9.35	77.3333	23.3333	20.3333	0.608333	30.4849	10.1286	90.4	28.4	4	0.0822	21.2133	3.21765	3.31429	3.1831	-	53.8889	45.8296	39.5794	64.86	43.9016	54.3814	7.5	10.5	-	9.8	6.14286	5.27273	5.8	2	2	2	2	2	1	-	2.5	2.5
M258	10.3	99.3333	31.3333	36.5	0.951667	26.1065	10.1917	83.8333	27.3333	25	0.673333	26.4455	10.6	99.6667	31.3333	27.6667	0.348333	12.8951	3.17021	3.06707	3.18085	-	18.6508	27.3347	20.5027	36.3586	54.7961	45.5781	8.5	9.5	15	-	5.33333	5.375	4.76923	3	-	2	2	3	3	-	3	2.8
M261	9.42667	76.1333	31.8667	26.8667	0.725333	26.8506	9.06667	66	24.6667	30.3333	0.723333	23.7044	9.56875	82.6667	29.6667	28.5	0.546833	19.01	2.38912	2.67568	2.78652	-	8.06424	2.82878	16.4349	59.1367	63.0656	61.1014	9	7.5	13	-	6.33333	4.90909	4.89474	2	-	3	2	2	3	2	1	2.8
M262	9.94286	75.8333	29	21.1667	0.488333	22.9378	8.45	64.8	22.8	17.8	0.362	19.883	9.26667	91	27	6.83333	0.0981667	13.7709	2.61494	2.84211	3.37037	0	7.10886	11.6396	13.9234	0	1.5625	0.78125	8.5	10	10	7.66667	3	3.2	5.38889	3	-	2	-	2	1	2	2.5	2.5
M265	8.3	78.7778	23.5556	16.4444	0.556667	31.1455	8.97	66.6667	20.6667	13.8333	0.423333	29.4245	9.37143	76.8333	24	10.5	0.212	18.8671	3.34434	3.22581	3.20139	-	25.2778	25.3333	22.5252	30.3	33.3248	31.8139	9.5	11.5	14	9	5.28571	3	4.28571	3	3	3	2	3	2	2.5	-	2.5
M266	10.0188	81	31.25	37.25	0.98125	26.3967	9.49167	70.8333	25.3333	38.3333	1.02833	26.8321	10.3063	82.625	29.25	35.25	0.72375	20.5976	2.592	2.79605	2.82479	-	18.994	48.2425	2.77303	51.4667	15.3531	33.4108	6.5	8.5	10	7	4.625	6.75	6.04762	3	2	3	1	2	2	2.5	3	2.5
M267	10.98	103.889	33.1111	39.5556	1.13778	28.7442	9.33333	60.3333	22	30	0.736667	24.6823	10.4375	96.1667	29.3333	26	0.642	24.3204	3.13758	2.74242	3.27841	7.5188	10.8013	30.1225	34.9643	36.526	90.0992	63.3119	6.75	10.5	8	2.25	5	5.27273	6.45	2	1	3	1	2	2	1.5	1	2
M269	10.7429	97.5	36.5	17.5	0.5625	31.2173	10.13	64.3333	26.3333	24.1667	0.7	28.9979	10.82	79.2857	26	12	0.214429	17.8058	2.67123	2.44304	3.04945	-	21.4216	28.4565	13.5759	24.43	23.6784	24.0551	-	6	10	-	5	4.77778	7.3	2	2	3	3	2	1	2	2	2.5
M270	8.08	70.5	22	21.1667	0.37	17.4324	8.175	59.75	19.5	14.75	0.28	18.3927	8.55	-	-	-	-	-	3.20455	3.0641	-	9.09091	16.1103	6.4	40.669	37.155	9.1093	23.1316	15	12.5	-	6	3.14286	2.71429	5.14286	1	-	1	2	1	-	-	-	1.8
M271	10.0375	82.3333	31.6667	45.6667	1.565	33.9015	10.6	73	29.6667	43.8333	1.205	27.5485	10.7667	79.5	30	33.8333	0.782833	22.7274	2.6	2.46067	2.65	17.5	47.2639	54.1243	70.783	96.4783	95.0767	95.7785	7	9.5	7	3	2.46667	3	4.47619	1	1	1	3	1	2	2	2	1.5
M273	9.64286	112.4	34	28	0.722	25.9185	10.7333	87.8333	29.6667	31	0.888333	28.6009	11.3778	109	33.1429	27.7143	0.724571	25.6176	3.30588	2.96067	3.28879	-	17.0288	19.2539	8.3889	43.1417	75.2719	59.2065	7.5	10	0	7.6	4.83333	6.7	7.11111	1	-	3	2	2	1	1.5	3	2.5
M278	8.85	91.25	34.5	17.75	0.525	28.4794	9.81667	73.6667	28.6667	29	0.865	29.7927	9.9	-	-	-	-	-	2.64493	2.56977	-	-	21.7543	-	61.9431	48.664	69.816	59.2392	7.25	7.5	-	5.33333	1.25	4.90909	5	1	-	2	1	2	2	1.5	1	2.8
M284	10.65	104	34.2222	37	0.971111	25.8339	9.60833	81.1667	25	28.3333	0.761667	25.9253	10.2111	111.714	28.8571	32.4286	0.680714	21.1252	3.03896	3.24667	3.87129	2.43902	8.91122	32.1057	16.7745	86.295	68.4174	77.3559	9	8	12	8	5.73333	7.3	6.2	1	1	2	1	2	3	1.5	1.5	2.5
M288	9.06	76.2222	28	7.55556	0.23	33.2829	8.13	55.5	22.3333	14.1667	0.381667	25.725	8.64167	73.8	28	1.4	0.0278	18.4667	2.72222	2.48507	2.63571	-	-	12.8772	9.61718	-	-	-	-	13	-	9	5.4	7.375	7.58824	1	1	3	2	1	-	2	2	2
M292	9.95625	80.7778	28.6667	19	0.603333	28.293	10.3333	59.6667	22.6667	22.3333	0.66	29.3814	10.9167	77.3333	28.3333	10.8333	0.236833	21.7452	2.81783	2.63235	2.72941	-	15.9331	32.5372	19.7735	16.73	12.3684	14.5496	8.5	10.5	9	4	6.2	6.2	7.33333	2	-	3	2	2	3	3	2	1
M294	9.63077	75.2222	31.5556	16.3333	0.441111	27.4919	9.33333	61.1667	26	18.5	0.466667	24.2571	9.93571	79.2	28.4	4	0.076	18.52	2.3838	2.35256	2.78873	-	10.4367	4.13943	8.90159	-	8.01347	8.01347	7.5	11	-	7	4.61538	4.9	5.53846	2	-	3	2	2	2	1.5	2	1.5
M300	9.375	84.6	29	26.1	0.831	31.6964	9.98	71	24.6667	31.1667	1.11833	35.9312	10.4938	79.375	27.25	6.5	0.1485	21.1438	2.91724	2.87838	2.91284	47.6923	19.699	25.569	23.3695	8.33	38.5714	23.4524	7.5	8.5	-	8.66667	5.75	5	5.46667	-	2	3	2	3	2	3	3	2
M302	10.2063	83	30	35.8333	1.2	33.6398	10.4917	69.3333	23.3333	28	0.931667	33.3738	11.075	76.2	26.4	26	0.5544	21.0064	2.76667	2.97143	2.88636	0	20.0996	11.2136	9.21668	24.495	23.3411	23.9173	7.5	8	9	8	3.92857	5.18182	5.6875	3	2	3	3	3	3	3	2.5	2.5
M303	10.85	76.4167	28.3333	7.66667	0.1675	18.3763	10.16	68.3333	27	23.5	0.71	30.0607	11	79.8333	27.6667	5.83333	0.077	13.7616	2.69706	2.53086	2.88554	-	7.84314	31.0718	26.3326	35.548	25.445	30.4974	-	11	9	-	4.33333	3.9	5.6875	3	3	3	1	1	1	3	2	3
